# Supplementary material for: Postoperative Intracranial Hemorrhage after an Endoscopic L5-S1 Laminectomy and Discectomy: A Case Report and Literature Review
Source: J Pers Med. 2023 Jan 22;13(2):196. doi: 10.3390/jpm13020196 (PMC9958620; doi:10.3390/jpm13020196)
Supplement: Supplementary file 1 [file jpm-13-00196-s001.zip]

Archive with 2 entries (2 files):
- CARE-checklist-English-2013.pdf
- Supplementary Video S1.mp4
